# Supplementary material for: Covariations between personality behaviors and metabolic/performance traits in an Asian agamid lizard (Phrynocephalus vlangalii)
Source: PeerJ. 2019 Jun 28;7:e7205. doi: 10.7717/peerj.7205 (PMC6601599; doi:10.7717/peerj.7205)
Supplement: Supplemental Information 1 [file peerj-07-7205-s001.xls]

## Sheet: SPSS DATA_ruoergai
animal_code	sexual	habitat_type	body_mass	bodymassforRMR	SVL	Tail_length	head_width	head_length	exploration_latency	Refugeuse	exploration_time	boldness_latency	boldnessbinominal	bitingforce	tempforbitingforce	endurance_ability	tempforendurance	sprint_speed	tempforsprind	RMR
1	1	1	5.7	5	611.949	669.027	153.47	163.355	1200	2	96	65	1	6.741	18.2	90	26.6	45.37	26.6	93.8
2	1	1	5.9	#NULL!	606.742	639.366	174.233	157.835	1200	#NULL!	#NULL!	#NULL!	#NULL!	9.55	17.5	#NULL!	#NULL!	#NULL!	#NULL!	#NULL!
3	1	1	7.1	6.6	658.286	668.091	184.567	207.196	1200	2	138	1200	2	7.619	17.3	197	28	41.43	25.8	112.16
4	1	1	8.44	5	706.25	725.541	186.097	186.218	1200	2	14	97	1	13.327	20.1	112	30	113.097	26.3	107.44
5	1	1	7.42	7.1	678.027	729.617	198	198.091	830	1	18	196	1	22.49	20.6	102	25.6	110.331	25.6	81.36
6	1	1	8.37	6.7	682.31	683.348	189.974	191.93	1200	2	110	1200	2	6.79	24	215	27.1	140.542	26	98.15
7	1	1	7.16	6.1	647.257	699.103	177.913	181.221	1176	1	128	61	1	14.32	23.1	92	26.6	94.11	26.6	205.19
8	1	2	6.83	5.6	671.96	694.064	161.276	177.406	1200	2	80	602	1	12.31	23.1	180	30	115.043	30.6	105.27
9	1	1	7.55	6.4	705.919	730.388	181.221	187.949	1200	2	115	241	1	11.67	26	124	28	93.63	30.4	231.86
10	1	2	6.73	6.1	648.257	673.345	162.388	171.735	1200	2	59	7	1	6.41	20.3	128	28.3	81.83	28.3	142.61
11	1	2	6.36	5.9	649.006	706.435	167.021	171.237	67	1	14	1200	2	12.53	22.1	111	35	92.64	35	103.05
12	1	1	4.81	5.2	597.973	667.343	179.615	161.773	1200	2	17	1200	2	13.89	19.5	124	30	89.914	22	75.94
13	1	2	6.48	6.1	646.248	641.474	192.762	200.125	376	1	62	1200	2	17.42	21.4	106	26.3	145.156	26.7	101.48
14	1	2	5.35	5.4	617.016	600.513	175.916	178.337	233	1	26	350	1	4.4	20.2	89	31.6	183.252	31.6	108.53
15	1	1	8.35	8.3	709.067	727.917	190.091	197.88	1200	2	43	1200	2	23.25	20.7	161	25	132.95	27	104.65
16	1	2	7.87	6.2	691.682	693.35	211.342	174.912	1200	2	57	1200	2	20.96	19.6	119	27	193.602	27	84.53
17	1	2	7.87	6.9	729.285	722.266	195.482	192.037	1200	2	159	1200	2	16.54	19.1	138	29.2	155.908	29.2	86.37
18	1	2	7.99	6.6	687.164	694.064	177.634	189.855	1200	2	21	1200	2	9.8	20.6	111	27	166.699	27	112.61
19	1	2	4.22	4.7	621.215	598.061	151.682	177.984	1200	2	94	115	1	9.3	19.1	122	31.1	130.798	31.1	75.01
20	1	2	6.8	6	645.251	675.107	174.233	180.624	1200	2	108	1200	2	8.46	19	142	33	120.943	33	89.19
21	1	2	6.8	6.2	677.402	675.54	174.155	176.082	992	1	47	26	1	14.09	18.4	132	33.1	86.83	33.1	51.75
22	1	1	6.41	7.3	682.934	672.795	166.608	184.014	1200	2	177	199	1	10.09	19.4	114	25	129.873	33.6	117.56
23	1	2	8.58	7.3	714.41	747.024	194.538	186.531	1200	2	45	202	1	14.07	20.1	152	27	95.425	30.2	102.51
24	1	2	9.59	7	718.06	692.558	208.387	206.194	1200	2	163	1200	2	16.25	20	165	30	98.79	24.5	80.27
25	1	2	5.8	5.4	640.089	678.435	168.096	190.717	1200	2	29	51	1	11.52	21.7	131	27	109.929	24	120.12
26	1	2	8.9	7.6	690.704	754.934	207.369	189.974	197	1	25	1200	2	16.16	21.1	148	30.9	96.68	30.9	130.14
27	1	2	8.22	5.4	693.675	749.556	208.127	192.094	1200	2	26	1200	2	16.7	21.3	119	24.5	126.599	24.5	99.33
28	1	2	4.35	#NULL!	546.401	612.965	161.027	135.568	1200	2	73	600	1	9.48	23.3	165	25	84.372	25.9	#NULL!
29	1	2	5.54	#NULL!	630	679.651	164.235	196.86	1200	2	143	1200	2	13.68	20.5	150	30.8	117.601	29	#NULL!
30	1	2	7.45	7.1	681.535	741.219	204.198	204.353	1200	2	82	68	1	13.69	20.4	80	25.5	70.514	25.5	116.58
31	2	2	#NULL!	0	#NULL!	#NULL!	#NULL!	#NULL!	1200	2	138	391	1	#NULL!	#NULL!	230	28.5	#NULL!	24.2	#NULL!
32	1	2	6.86	6.7	687.007	648.174	198.567	192.023	1200	2	217	131	1	14.24	21.7	198	28	86.73	29.4	73.7
33	1	2	6.14	5.5	635.312	656.5	192.585	181.32	1200	2	57	38	1	10.12	20.1	129	26.5	59.42	26.5	106.53
34	1	2	7.41	6.8	672.73	680.312	205.779	198.204	1200	2	113	1200	2	23.61	19.3	163	23	45.32	23	100.27
35	1	2	8.22	#NULL!	701.32	692.604	203.735	204.924	1200	2	130	72	1	19.69	21.6	153	24.1	99.35	24.1	#NULL!
36	1	2	9.84	#NULL!	749.34	798.178	237.032	213.876	1200	2	113	1200	2	14.49	19.9	190	24	56.5	25	#NULL!
37	2	2	#NULL!	#NULL!	#NULL!	#NULL!	#NULL!	#NULL!	#NULL!	#NULL!	#NULL!	#NULL!	#NULL!	#NULL!	#NULL!	138	25	#NULL!	#NULL!	#NULL!
38	1	1	7.39	7	678.947	750.177	198.547	180.99	1200	2	148	163	1	5.78	20.4	132	26.7	118.85	26.7	86.08
39	1	2	7.78	4.1	667.323	733.989	177.025	204	1200	2	140	186	1	16.19	17.6	179	29	139.9	27	221.8
40	1	2	5.87	6.3	642.007	648.25	186.387	174.103	1200	2	181	48	1	17.69	21.8	196	27	220.334	27	189.09
41	1	2	6.5	6	648.007	708.915	189.095	186	1200	2	23	1200	2	13.65	21.1	116	25	72.39	27.5	115.64
42	1	2	8.7	7.8	696.016	774.735	196.159	194.339	563	1	98	1200	2	18.66	22.2	274	28.2	107.1	28.2	74.43
43	1	2	6.24	#NULL!	646.136	652.553	180.624	177.913	1200	2	103	144	1	21.56	20.6	210	25.7	59.22	25.7	#NULL!
44	1	2	5	5.2	592.946	668.401	177.102	167.705	1200	2	85	122	1	13.17	20.5	159	30.7	99.11	30.7	119.85
45	1	2	7.16	5.5	648.25	759.421	186.604	195.576	1200	2	145	79	1	10.51	21	146	27.2	62.89	25.5	63.85
46	1	2	7.46	7.2	697.368	741.296	191.771	205.222	1200	2	20	217	1	10.86	19.2	189	31.1	126.02	31.1	80.69
47	1	2	6.41	7.1	630.956	637.534	190.683	175.391	1200	2	66	153	1	10.73	19.9	176	30.3	100.83	30.3	151.1
48	1	1	7.55	6	707.167	656.37	208.387	173.092	2	1	26	66	1	12.59	21.1	135	26.2	96.52	26.2	181.36
49	1	2	4.15	3.8	575.265	594.53	162.693	157.407	#NULL!	#NULL!	#NULL!	1200	2	12.52	21.7	123	29.8	66.49	29.8	175.07
50	1	2	7.09	6.7	666	735.098	189.024	180.025	1200	2	95	93	1	16.27	22.8	133	26.5	186.8	26.5	138.68
51	1	1	6.36	6.5	648.701	664.146	173.612	193.68	1200	2	219	1200	2	16.79	20.9	136	25.7	80.95	25.7	92.58
